# Supplementary material for: Genome-wide identification and expression analysis of the Eriobotrya japonica TIFY gene family reveals its functional diversity under abiotic stress conditions
Source: BMC Genomics. 2024 May 14;25:468. doi: 10.1186/s12864-024-10375-2 (PMC11092017; doi:10.1186/s12864-024-10375-2)
Supplement: Supplementary file 1 — Supplementary Material 1: Table S1. All primers. [file 12864_2024_10375_MOESM1_ESM.xls]

Seq_1	Seq_2	Ka	Ks	Ka_Ks	EffectiveLen	AverageS-sites	AverageN-sites	cN	cS	pN	pS	Note
EjJAZ3	EjJAZ2	0.444622724	1.32491398	0.335586107	1086	264.4166667	821.5833333	275.5833333	164.4166667	0.335429557	0.621809014
EjJAZ3	EjJAZ4	0.078369627	0.159029385	0.492799663	1122	268.6666667	853.3333333	63.5	38.5	0.074414063	0.143300248
EjJAZ2	EjJAZ4	0.450577355	1.306329258	0.344918674	1068	261.75	806.25	273.0833333	161.9166667	0.33870801	0.618592805
EjJAZ2	EjJAZ1	0.094800575	0.187290351	0.506169029	1137	283.5833333	853.4166667	76	47	0.089053803	0.165736115
EjJAZ4	EjJAZ1	0.492462849	1.635210111	0.301161817	1116	273.0833333	842.9166667	304.3333333	181.6666667	0.361047949	0.6652426
EjJAZ15	EjJAZ14	0.585963038	2.20058723	0.26627576	573	128.5	444.5	180.75	91.25	0.40663667	0.710116732
EjJAZ7	EjJAZ5	0.06470372	0.169420939	0.381911	342	75.83333333	266.1666667	16.5	11.5	0.061991234	0.151648352
EjJAZ9	EjJAZ8	0.087054128	0.285914794	0.304475774	585	140.9166667	444.0833333	36.5	33.5	0.082191781	0.237729154
EjZML2	EjZML1	0.031952094	0.200103366	0.159677942	882	210.6666667	671.3333333	21	37	0.031281033	0.175632911
EjTIFY2	EjTIFY1	0.045448201	0.170281044	0.266901117	1269	305.25	963.75	42.5	46.5	0.044098573	0.152334152
EjJAZ12	EjJAZ11	0.057667411	0.167464266	0.344356518	615	146.5833333	468.4166667	26	22	0.055506138	0.150085276
EjJAZ16	EjJAZ15	0.07014643	0.225495412	0.311076972	837	187.4166667	649.5833333	43.5	36.5	0.066966004	0.194753224
EjJAZ16	EjJAZ14	0.572808731	2.493714635	0.229700994	579	133.5833333	445.4166667	178.4166667	96.58333333	0.400561272	0.723019339
Tandem Repeat Events
Seq_1	Seq_2	Ka	Ks	Ka_Ks	EffectiveLen	AverageS-sites	AverageN-sites	cN	cS	pN	pS	Note
EjJAZ5	EjJAZ6	0.068095996	0.268238749	0.253863383	342	73.16666667	268.8333333	17.5	16.5	0.065096094	0.225512528
EjZML3	EjZML5	0.474204305	3.721516189	0.127422341	849	202.4166667	646.5833333	227.25	150.75	0.351462817	0.744750926
