# Supplementary material for: Genome-wide identification and expression analysis of the Eriobotrya japonica TIFY gene family reveals its functional diversity under abiotic stress conditions
Source: BMC Genomics. 2024 May 14;25:468. doi: 10.1186/s12864-024-10375-2 (PMC11092017; doi:10.1186/s12864-024-10375-2)
Supplement: Supplementary file 2 — Supplementary Material 2: Table S2. Identification of EjTIFY genes and analysis of their physicochemical properties. [file 12864_2024_10375_MOESM2_ESM.xls]

Sequence ID	gene name	Number of Amino Acid	Molecular Weight	Theoretical pI	Instability Index	Aliphatic Index	Grand Average of Hydropathicity
Ej00065656	EjJAZ1	423	44.83	9.33	52.72	68.25	-0.297	nucleus
Ej00030005	EjJAZ2	379	39.41	8.78	52.4	66.68	-0.279	nucleus
Ej00062233	EjJAZ3	382	40.61	9.25	52.18	62.12	-0.509	nucleus
Ej00056492	EjJAZ4	374	40.3	9.28	52.17	59.49	-0.578	nucleus
Ej00000519	EjJAZ5	114	13.05	9.34	97.43	54.74	-0.748	nucleus
Ej00000974	EjJAZ6	130	15.13	9.22	95.9	48.77	-1.078	nucleus
Ej00029198	EjJAZ7	118	13.66	9.75	85.2	56.95	-0.869	nucleus
Ej00086002	EjJAZ8	196	21.4	9.62	49.99	74.13	-0.392	nucleus
Ej00034586	EjJAZ9	197	21.81	9.58	49.89	76.29	-0.345	nucleus
Ej00060641	EjJAZ10	291	32.79	9.67	63.58	62.71	-0.735	nucleus
Ej00048876	EjJAZ11	208	22.4	5.58	67	69.47	-0.501	chloroplast
Ej00026880	EjJAZ12	228	24.24	5.77	60.95	70.61	-0.461	nucleus
Ej00089457	EjJAZ13	217	23.7	9.32	48.16	80.18	-0.363	nucleus
Ej00076455	EjJAZ14	204	21.97	8.99	48.53	74.26	-0.5	chloroplast
Ej00049095	EjJAZ15	280	30.29	9.35	55.56	53.43	-0.585	nucleus
Ej00024333	EjJAZ16	279	30.75	9.08	56.05	49.03	-0.718	nucleus
Ej00080494	EjPPD1	367	40.33	6.27	42.67	70.3	-0.62	mitochondrion
Ej00072390	EjTIFY1	423	45.1	9.19	54.6	60	-0.74	nucleus
Ej00047474	EjTIFY2	445	47.22	9.38	53.64	59.91	-0.722	nucleus
Ej00009776	EjZML1	294	31.44	5.23	42.18	66.33	-0.584	nucleus
Ej00064767	EjZML2	305	32.68	5.88	43.99	63.31	-0.584	Golgi
Ej00039431	EjZML3	306	33.33	5.54	54.23	63.14	-0.704	nucleus
Ej00030881	EjZML4	359	38.79	4.71	46.87	66.49	-0.664	nucleus
Ej00039351	EjZML5	349	36.83	4.95	56.48	65.62	-0.614	nucleus
Ej00083428	EjZML6	287	31.31	6.55	37.61	61.15	-0.782	nucleus
Ej00015015	EjZML7	292	31.85	6.36	38.93	64.45	-0.701	nucleus
