# Supplementary material for: Genome-wide identification and expression analysis of the Eriobotrya japonica TIFY gene family reveals its functional diversity under abiotic stress conditions
Source: BMC Genomics. 2024 May 14;25:468. doi: 10.1186/s12864-024-10375-2 (PMC11092017; doi:10.1186/s12864-024-10375-2)
Supplement: Supplementary file 3 — Supplementary Material 3: Table S3. EjTIFY Duplicate Genes Pair Ka/ ks Values. [file 12864_2024_10375_MOESM3_ESM.xlsx]

## Sheet: Sheet1
Genes	Primer name	Sequence
EjJAZ2	EjJAZ2_1R	CAGAAAGTAAGCGAAGAAATACC
	EjJAZ2_3F	GAGAACCAGGAGCTGAAGAA
EjJAZ4	EjJAZ4_2F	ACCAGTCAAGGGATTTATGTTC
	EjJAZ4_2R	GAGCCGTATGTTTCATGGTAG
EjJAZ9	EjJAZ9_1F	ATTTACCTCTCTTTGCGTTTCT
	EjJAZ9_1R	TTGTTTGGTTGGTACTTGGTAG
EjActin	EjActin_1F	CCACAACAAACAATACAGCAA
	EjActin_1R	GGTAGCGAATGTGGTTTGA
